# Supplementary material for: Regulatory T Cell as Predictor of Intramyocardial Hemorrhage in STEMI Patients after Primary PCI
Source: Rev Cardiovasc Med. 2023 Jul 14;24(7):205. doi: 10.31083/j.rcm2407205 (PMC11266489; doi:10.31083/j.rcm2407205)
Supplement: Supplementary file 1 [file 2153-8174-24-7-205-s1.zip]

Archive with 1 entries (1 files):
- 2153-8174-24-7-205-s1.docx
